# Supplementary material for: MIR390 Is Involved in Regulating Anthracnose Resistance in Apple
Source: Plants (Basel). 2022 Nov 29;11(23):3299. doi: 10.3390/plants11233299 (PMC9736487; doi:10.3390/plants11233299)
Supplement: Supplementary file 1 [file plants-11-03299-s001.zip]

Archive with 1 entries (1 files):
- plants-2044227-supplementary.pdf
